# Supplementary material for: A response‐adaptive randomization procedure for multi‐armed clinical trials with normally distributed outcomes
Source: Biometrics. 2019 Sep 19;76(1):197–209. doi: 10.1111/biom.13119 (PMC7078926; doi:10.1111/biom.13119)
Supplement: Supplementary file 1 — Supplementary Information [file BIOM-76-197-s001.txt]

# FLGI algorithm for a normally distributed outcome when both the mean and variance are unknown

# Function Arguments:
# arms           = number of treatment arms in the trial (including the control)
# b              = block size
# posterior_mean = mean of obvservations (including the prior observations) 
# posterior_n    = total number of observations (including the prior sample size)
# posterior_sd   = standard deviation of observations (including the prior observations)
# runs           = number of simulation runs
# d              = discount factor

# Function Output:  
# FLGI randomisation probabilities of allocating each treatment to a patient in block b

FLGI_Unknown <- function(arms, b, posterior_mean, posterior_n, posterior_sd, runs, d){
  
  # This is the package which contains the "which.is.max" function
  library("nnet")
  
  # Reads the table of Gittins index values for normal outcomes with unknown variance (including the adjusted, interpolated values)
  GI_Normal_Unknown <- read.table(file="NormalRewardUnknownVarIndices_interpolated.txt", quote="\"" )
  discount_factor   <- c(0.5, 0.6, 0.7, 0.8, 0.9, 0.95, 0.99, 0.995)

  # This matrix will store the number of patients on each selected treatment
  # Note that each row will sum to b
  action <- matrix(0, runs, arms)  
  
  for (i in 1:runs){
    
    # Initialise
    old_sample_mean <- rep(NA, arms)
    sample_mean     <- posterior_mean
    n               <- posterior_n
    sd              <- posterior_sd
    GI              <- rep(NA, arms) 
    
    # Find the GI for each of the treatment arms
    for (k in 1:arms){
      GI_Std <- GI_Normal_Unknown[ n[k] -1, which(discount_factor == d, arr.ind=T) ]
      GI[k]  <- sample_mean[k] + sd[k]*GI_Std
    }
    
    # Repeat for all patients in block b
    for (pts in 1:b){ 
      
      # Find the optimal action for each patient in the block (breaking ties at random)
      optimal_action <- which.is.max(GI)
     
      # Update the number of patients allocated to this treatment
      action[ i , optimal_action ] <- action[ i , optimal_action ] + 1

      # Simulate outcome from the patient allocated to the optimal treatment
      outcome <- rnorm(1, sample_mean[optimal_action], sd[optimal_action])

      # Update the posterior parameters
      old_sample_mean[optimal_action]   <- sample_mean[optimal_action]
      n[optimal_action]                 <- n[optimal_action] + 1
      sample_mean[optimal_action]       <- ( (n[optimal_action] - 1)*sample_mean[optimal_action] + outcome) / n[optimal_action] 
      sd[optimal_action]                <- sqrt( ( (n[optimal_action] - 2)*sd[optimal_action]^2 + (outcome - sample_mean[optimal_action])*(outcome - old_sample_mean[optimal_action]) ) / ( n[optimal_action] - 1) ) 
      
      # Update the GI
      GI_Std                            <- GI_Normal_Unknown[n[optimal_action] -1, which(discount_factor == d, arr.ind=T)]
      GI[optimal_action]                <- sample_mean[optimal_action] + sd[optimal_action]*GI_Std
      
    } # end pts loop
    
  } # end runs loop
  
  # Estimate the FLGI probabilities (by taking the mean over all runs and patients in the block)
  flgi_probs <- apply(action, 2, mean) / b
  
  # Output is a vector giving the probability of allocating each treatment to a patient in the block
  return(flgi_probs)
  
} # end function 
